# Supplementary material for: Isolation, Characterization, Antioxidant Activity, Metal-Chelating Activity, and Protein-Precipitating Capacity of Condensed Tannins from Plum (Prunus salicina) Fruit
Source: Antioxidants (Basel). 2022 Apr 5;11(4):714. doi: 10.3390/antiox11040714 (PMC9030958; doi:10.3390/antiox11040714)
Supplement: Supplementary file 1 [file antioxidants-11-00714-s001.zip]

Archive with 1 entries (1 files):
- antioxidants-1655770-supplementary.pdf
